# Supplementary material for: Anatomical, Pathophysiological, and Clinical Aspects of Extra-Pelvic Varicose Veins of Pelvic Origin
Source: Diagnostics (Basel). 2025 Jan 22;15(3):245. doi: 10.3390/diagnostics15030245 (PMC11816734; doi:10.3390/diagnostics15030245)
Supplement: Supplementary file 1 [file diagnostics-15-00245-s001.zip]

Archive with 2 entries (2 files):
- File 1.mp4
- File 2.mp4
